# Supplementary material for: Complex Tumor Spheroid Formation and One-Step Cancer-Associated Fibroblasts Purification from Hepatocellular Carcinoma Tissue Promoted by Inorganic Surface Topography
Source: Nanomaterials (Basel). 2021 Nov 28;11(12):3233. doi: 10.3390/nano11123233 (PMC8706479; doi:10.3390/nano11123233)
Supplement: Supplementary file 1 [file nanomaterials-11-03233-s001.zip]

Archive with 1 entries (1 files):
- nanomaterials-1450163-SI.pdf
